# Supplementary material for: Preliminary Results on the Effects of Soybean Isoflavones on Growth Performance and Ruminal Microbiota in Fattening Goats
Source: Animals (Basel). 2024 Apr 15;14(8):1188. doi: 10.3390/ani14081188 (PMC11047704; doi:10.3390/ani14081188)
Supplement: Supplementary file 1 [file animals-14-01188-s001.zip]

Archive with 2 entries (2 files):
- Supplemental material 1.pdf
- Supplementary Material 2.xlsx
